# Supplementary material for: Impairment of HIF-1α-mediated metabolic adaption by NRF2-silencing in breast cancer cells
Source: Redox Biol. 2019 May 2;24:101210. doi: 10.1016/j.redox.2019.101210 (PMC6514540; doi:10.1016/j.redox.2019.101210)
Supplement: Multimedia component 2 [file mmc2.xml]

<?xml version="1.0" encoding="UTF-8" standalone="no"?><data:data><datasets><author>mkwak@catholic.ac.kr</author><type>0</type><dataset><value>1</value><reason>Data will be made available on request</reason><comments/></dataset></datasets></data:data>
